# Supplementary material for: Amphibian Chytrid Fungus Infection Influences Calling Investment in Male Brown Toadlets
Source: Ecol Evol. 2025 Oct 20;15(10):e72354. doi: 10.1002/ece3.72354 (PMC12536267; doi:10.1002/ece3.72354)
Supplement: Supplementary file 1 — Data S1: ece372354‐sup‐0001‐DataS1.csv. [file ECE3-15-e72354-s002.csv]

Frog_ID	Year	Study_sites	Ambient_temp_C	Frog_mass_g	SVL_mm	Body_condition_OLS	Chytrid_infection_status	Zoospore_count	Soil_moisture_average	Call_duration_s	P1_duration_s	Int_duration_s	P2_duration_s	P1_peak_freq_Hz	P2_peak_freq_Hz	P1_pulse_no	P2_pulse_no	Call_pulse_no	Call_pulse_rep_rate	P1_pulse_rep_rate	P2_pulse_rep_rate	Call_rate	Call_effort
PB43	2023	Site 1	15.5	1.1	24	0.080435701	U	0	46.35	0.1747	0.0784	0.041	0.0554	2708.9	2723.96	4.7	10.1	14.8	84.80290324	60.59092393	186.8585904	22	325.6
PB44	2023	Site 1	15.4	0.9	26	-0.262814556	U	0	41.6	0.1484	0.0377	0.0611	0.0495	2377.28	2441.88	2.3	10.1	12.4	83.55946651	86.16866977	206.234104	10	124
PB51	2023	Site 1	16.9	1	23	0.052060829	U	0	46.6	0.1397	0.0472	0.0342	0.0585	2642.17	2676.59	2.5	11.5	14	100.3311036	59.08634507	196.5182922	9	126
PB53	2023	Site 1	16.2	0.8	23	-0.147939171	U	0	45.8	0.1171	0.017	0.0469	0.0531	2717.48	2973.72	1.4	9.7	11.1	95.979834	110.4878216	182.9363108	11	122.1
PB55	2023	Site 1	14.5	1.4	27	0.165560316	U	0	44.15	0.1385	0.0358	0.044	0.0586	2495.71	2500.03	2.2	9.1	11.3	81.58637409	62.916415	155.2037324	14	158.2
PB57	2023	Site 1	14.2	1.3	26	0.137185444	U	0	36.5	0.1682	0.0782	0.0443	0.0459	2564.63	2579.68	4.8	10.7	15.5	92.17453462	61.53390983	233.4771489	36	558
PB58	2023	Site 1	14.9	1.4	28	0.093935188	U	0	91.65	0.1758	0.0433	0.0605	0.0721	2556.02	2596.92	2.3	13.1	15.4	88.00964663	60.61012806	183.9602724	7	107.8
PB62	2023	Site 1	15.6	1	25	-0.091189427	U	0	50.9	0.1288	0.0384	0.0387	0.0518	2595.64	2833.75	2	10.7	12.7	98.53396902	53.21248996	206.2530808	5	63.5
PB63	2023	Site 1	16	1.4	30	-0.049315068	U	0	51.95	0.1798	0.0853	0.0323	0.0622	2502.18	2547.37	5.2	11.1	16.3	90.68253879	61.68945824	179.7370828	26	423.8
PB64	2023	Site 1	14.1	1.4	29	0.02231006	U	0	91.15	0.1519	0.0631	0.0277	0.061	2519.38	2553.85	4.3	11.8	16.1	106.437385	69.46795723	199.9161473	9	144.9
PB65	2023	Site 1	14.2	1	28	-0.306064812	U	0	72.75	0.1468	0.108	0.033	0.0589	2349.28	2336.36	2.8	9.6	12.4	84.79388333	54.08813395	163.1335114	18	223.2
PB68	2023	Site 1	15.3	1.6	30	0.150684932	U	0	66.25	0.1589	0.0349	0.0615	0.0629	2383.74	2407.43	2.2	12.2	14.4	90.80754318	64.84586048	196.5844059	11	158.4
PB69	2023	Site 1	15	1.3	26	0.137185444	U	0	45.85	0.1661	0.0589	0.0392	0.0679	2586.15	2627.07	2.3	10.8	13.1	78.75993229	42.00533936	160.3251798	9	117.9
PB70	2023	Site 1	16.3	1.2	28	-0.106064812	U	0	43.6	0.1758	0.0708	0.0507	0.0543	2577.53	2594.77	3.9	11.2	15.1	86.04647822	56.93608864	206.6148819	20	302
PB45	2023	Site 2	13.5	1.1	25	0.008810573	U	0	39.3	0.1518	0.0466	0.0443	0.0612	2706.7	2771.3	2.8	10.2	13	86.05929607	64.71616142	168.7176304	7	91
PB46	2023	Site 2	14.8	1.4	30	-0.049315068	U	0	44.65	0.163	0.059	0.0418	0.0621	2553.86	2579.69	3.5	9.1	12.6	77.25990554	59.87477484	147.0103192	17	214.2
PB47	2023	Site 2	13.8	1.1	25	0.008810573	U	0	46.6	0.1427	0.0398	0.0424	0.0608	2392.35	2553.85	2.5	10.4	12.9	102.364737	67.96841147	171.5219523	11	141.9
PB49	2023	Site 2	14.9	1.1	26	-0.062814556	I	30800	52.7	0.1552	0.0493	0.0366	0.0693	2532.34	2571.09	2.5	13	15.5	100.0869415	55.97585184	187.7978935	7	108.5
PB66	2023	Site 2	13.3	1.2	26	0.037185444	U	0	43.5	0.1594	0.0565	0.0392	0.0638	2342.83	2501.91	4	12.1	16.1	101.2568181	71.81671356	190.4596893	13	209.3
PB67	2023	Site 2	15	1.5	27	0.265560316	U	0	55.25	0.1563	0.0631	0.0276	0.0656	2560.31	2585.46	4.4	12.5	16.9	108.1470231	70.22904112	192.5810726	9	152.1
PB71	2023	Site 2	14.9	1.1	26	-0.062814556	U	0	43.55	0.1521	0.0574	0.039	0.0557	2512.94	2749.78	3.1	9.3	12.4	81.69788712	55.36292973	170.7855582	14	173.6
PB72	2023	Site 2	14.2	0.9	22	0.023685957	U	0	40.45	0.1557	0.046	0.0512	0.0586	2799.31	2906.97	2.1	10.4	12.5	80.34622713	76.50910598	177.7973369	14	175
PB78	2023	Site 1	19.8	1.2	25	0.108810573	U	0	48.6	0.1518	0.0528	0.0335	0.0653	2476.34	2558.15	2.8	12	14.8	97.58451674	56.20155878	185.22984	19	281.2
PB79	2023	Site 1	20	0.9	24	-0.119564299	U	0	75.55	0.1373	0.044	0.0427	0.0504	2829.44	2943.58	2.4	7.2	9.6	69.96727811	56.76539624	143.8518339	8	76.8
PB80	2023	Site 1	19.6	1.4	27	0.165560316	U	0	55.25	0.1382	0.0445	0.0337	0.06	2648.61	2592.61	2.6	11.1	13.7	99.4332224	66.02867715	186.3886056	12	164.4
PB81	2023	Site 1	20	1.3	24	0.280435701	U	0	42.55	0.119	0.0286	0.0196	0.071	2818.64	2788.55	2	10.7	12.7	107.304578	83.37324829	152.3663227	8	101.6
PB82	2023	Site 1	19.1	1	23	0.052060829	U	0	46.45	0.1085	0.0275	0.0419	0.039	2362.2	2420.33	1.9	7.7	9.6	88.56174306	73.68260737	197.6743936	12	115.2
PB84	2023	Site 1	19.1	1.4	26	0.237185444	U	0	49.5	0.146	0.0467	0.0454	0.054	2435.42	2435.41	2.4	8.8	11.2	76.94418128	53.89146749	163.3528979	13	145.6
PB85	2023	Site 1	19.5	1.5	26	0.337185444	U	0	49.35	0.1361	0.0436	0.0381	0.0544	2446.19	2465.56	2.1	10.1	12.2	89.51082522	49.47566775	185.1877068	8	97.6
PB86	2023	Site 1	19.5	1.5	28	0.193935188	U	0	41.95	0.1618	0.0741	0.0289	0.0587	2435.44	2528.02	3.8	11.8	15.6	96.38464972	51.13312659	202.1714343	22	343.2
PB88	2023	Site 1	18.4	0.9	24	-0.119564299	U	0	66.25	0.1123	0.0124	0.0507	0.0492	2717.49	2930.64	1.2	7.6	8.8	78.2539282	107.6058201	155.3347064	10	88
PB92	2023	Site 1	18.8	0.9	23	-0.047939171	I	536667	57.75	0.1478	0.0549	0.0418	0.0512	2859.58	2887.59	3.2	12.2	15.4	104.2238094	58.85787396	242.0271257	10	154
PB93	2023	Site 1	19.2	1.2	25	0.108810573	U	0	49.35	0.1355	0.0361	0.0265	0.0731	2730.42	2708.89	1.9	14.1	16	118.2716076	57.30971266	193.3188739	8	128
PB11	2023	Site 3	17.8	0.9	24	-0.119564299	U	0	63	0.1187	0.0392	0.0261	0.0536	2521.54	3068.46	3.2	10.3	13.5	113.87339	83.68122372	193.2342318	19	256.5
PB13	2023	Site 3	16.5	0.9	22	0.023685957	U	0	74.75	0.1767	0.0632	0.0463	0.0672	3006.04	3010.32	3.4	11.5	14.9	84.32372038	54.49761162	171.3393519	11	163.9
PB14	2023	Site 3	16.9	1.5	31	-0.020940197	U	0	55.25	0.1475	0.0624	0.0315	0.0537	2512.93	2512.95	3.7	11.1	14.8	100.5920533	59.866499	207.1095076	12	177.6
PB23	2023	Site 3	17.8	0.9	26	-0.262814556	U	0	69.5	0.1891	0.0857	0.04	0.0636	2799.3	2792.85	3.8	10.2	14	74.3989495	45.78666175	160.6488057	18	252
PB24	2023	Site 3	16.6	1.3	29	-0.07768994	U	0	56.75	0.164	0.069	0.0334	0.0617	2788.55	2797.16	3.7	10.9	14.6	89.17018514	54.46894914	176.7299526	6	87.6
PB27	2023	Site 3	16.8	1.5	30	0.050684932	U	0	58.5	0.1703	0.0368	0.0553	0.0782	2416.03	2420.34	2.1	15.1	17.2	101.3042575	77.77288932	193.3366938	22	378.4
PB3	2023	Site 3	17.6	1.1	26	-0.062814556	I	7	78.5	0.1446	0.0354	0.0447	0.0645	2629.22	2695.97	2.2	11.1	13.3	91.94227081	66.97328931	172.1887918	12	159.6
PB31	2023	Site 3	16.4	1.4	30	-0.049315068	U	0	83.75	0.1411	0.0314	0.0525	0.0572	2508.64	2536.63	2.2	13.4	15.6	110.6658966	80.19637132	234.7301755	14	218.4
PB35	2023	Site 3	16.5	1.3	25	0.208810573	U	0	65.75	0.1987	0.1125	0.037	0.0491	2515.1	2521.55	5.5	8.9	14.4	72.62424217	49.31526436	184.9304066	27	388.8
PB37	2023	Site 3	16.1	1.1	24	0.080435701	U	0	57.75	0.1719	0.0593	0.0376	0.075	2674.43	2822.99	2.8	13.6	16.4	95.39525958	48.31564056	182.9112025	6	98.4
PB4	2023	Site 3	17.9	1	25	-0.091189427	I	147	71.25	0.1723	0.0693	0.0371	0.0659	2566.8	2560.31	3.5	13.3	16.8	97.4618721	50.77373041	205.0820931	16	268.8
PB6	2023	Site 3	17.9	0.9	23	-0.047939171	I	20167	69.75	0.1481	0.0539	0.0321	0.062	2859.57	2687.35	2.9	11.8	14.7	99.32693455	63.55219674	193.2163959	31	455.7
PB87	2023	Site 3	16.1	1.4	27	0.165560316	U	0	64.25	0.1582	0.0619	0.0217	0.0746	2349.27	2579.68	3	12.3	15.3	96.66596977	48.47565779	166.3305312	16	244.8
PB89	2023	Site 3	15.8	1.4	29	0.02231006	U	0	57.5	0.1477	0.0433	0.0454	0.0588	2416.04	2441.89	2.5	10.9	13.4	90.83042691	60.99706408	186.2382382	9	120.6
PB90	2023	Site 3	17.1	1.5	29	0.12231006	U	0	67.25	0.1584	0.0555	0.041	0.0621	2491.4	2571.08	2.9	11.7	14.6	92.23350225	55.21934989	189.9864757	22	321.2
A-PB4	2024	Site 4	16.7	1	26	-0.162814556	U	0	65	0.1321	0.039	0.0417	0.0514	2689.51	2736.86	2.4	7.4	9.8	74.22507152	64.99464805	146.0127789	11	107.8
A-PB5	2024	Site 4	18.1	1	26	-0.162814556	I	19	73	0.1374	0.0615	0.0283	0.0474	2422.5	2687.33	3.5	10	13.5	98.32732182	57.64366255	212.2647814	12	162
A-PB6	2024	Site 4	18	1.2	28	-0.106064812	U	0	56	0.1369	0.0549	0.0284	0.0535	2420.36	2444.04	3.9	10.4	14.3	104.2796913	70.94725424	194.4404253	15	214.5
A-PB7	2024	Site 4	18	1	25	-0.091189427	U	0	52.5	0.1165	0.0333	0.0372	0.0461	2525.85	2510.78	2.7	8.2	10.9	93.63420149	83.38318962	178.6190048	19	207.1
A-PB9	2024	Site 4	18	1.1	26	-0.062814556	U	0	54.2	0.1733	0.0711	0.0506	0.0516	2581.85	2596.93	4	9.1	13.1	75.6077992	56.63964691	176.7332253	10	131
A-PB10	2024	Site 4	17.9	1.3	27	0.065560316	U	0	47.05	0.1448	0.0557	0.0402	0.0489	1972.44	2603.39	3.5	9.1	12.6	87.18488597	77.89849414	186.3475529	17	214.2
A-PB11	2024	Site 4	14	1.2	26	0.037185444	U	0	70	0.1496	0.0512	0.0414	0.0569	2536.63	2599.08	3	9.2	12.2	81.60584176	63.26783156	162.6580146	12	146.4
A-PB12	2024	Site 4	17	1.2	27	-0.034439684	U	0	50.25	0.1112	0.0128	0.0466	0.0519	2112.41	2228.69	1.2	9.3	10.5	94.43014122	130.6547619	179.2983306	9	94.5
A-PB14	2024	Site 4	14.7	1.1	26	-0.062814556	U	0	76	0.1699	0.0777	0.0382	0.054	2540.94	2521.55	5.1	8.1	13.2	77.69114864	66.0548142	149.9128792	18	237.6
A-PB17	2024	Site 4	18	1	27	-0.234439684	U	0	69.25	0.1329	0.0439	0.0402	0.0488	2380.64	2717.5	2.6	8	10.6	79.95286232	60.34973188	164.6035757	9	95.4
A-PB18	2024	Site 4	15	1	27	-0.234439684	U	0	44.45	0.1285	0.0464	0.0368	0.0453	2840.23	2857.43	2.8	6.9	9.7	75.4875179	62.79597441	152.4423967	15	145.5
A-PB20	2024	Site 4	14	1.1	27	-0.134439684	U	0	72.25	0.1256	0.0361	0.0295	0.0598	2465.54	2493.57	2.2	12	14.2	113.966116	67.06936473	202.370725	11	156.2
