# Supplementary material for: Amphibian Chytrid Fungus Infection Influences Calling Investment in Male Brown Toadlets
Source: Ecol Evol. 2025 Oct 20;15(10):e72354. doi: 10.1002/ece3.72354 (PMC12536267; doi:10.1002/ece3.72354)
Supplement: Supplementary file 2 — Data S2: ece372354‐sup‐0002‐DataS2.txt. [file ECE3-15-e72354-s001.txt]

Metadata for "Amphibian chytrid fungus infection influences calling investment in male brown toadlets" manuscript.

Data collection:

A total of 60 wild male P. bibronii were sampled across 2023 to 2024 from four sites within Jervis Bay National Park, NSW, Australia. Acoustic recordings of male vocalisations were taken on Marantz handheld recorders (model no. PMD661MKII) using a Rode direction microphone (model NTG2) at a sampling rate of 44.1kHz with a 16-bit signal resolution. Ambient temperature was taken at the start of each recoding using a Marina digital thermometer (model SKUHA8963). Following acoustic recordings, males were exhumed from their nest, swabbed for chytrid fungus infection and weighted on a digital balance (HL-200i digital compact scale). Ventral photographed where also taken of each male positioned next to a ruler using a Panasonic DC-TZ90 camera. At male nest sites, soil moisture was recorded using a soil Moisture Probe and meter (MPM-160-B). Males were returned to their nest sites following phenotypic and nest site measurements. 

All call recordings were analysed in Raven Pro bioacoustics software (Version 1.5). Spectrograms were produced using a fast Fourier transformation (window = Blackman, window size = 1024, 3-dB bandwidth = 70.7 Hz, DFT = 2048 samples, grid spacing = 21.5 Hz, with 50% overlap and a hop size of 512 samples) for measurements of frequency. 

All statistical analyses were performed in R statistical software (R Core Team 2023). All code used for statistical analysis is provided in "Statistical analysis R code.R". Further details of methodology are provided in the manuscript. 


Column definitions of provided dataset "P._bibronii_call_analysis_dataset.csv": 

"Frog_ID": A unique identifier of each individual P. bibronii male

"Year": The year in which the individual P. bibronii male was sampled (2023 or 2024)

"Study_sites": identifier for which site within Jervis Bay National Park each P. bibronii nest was located. 

"Ambient_temp_C": Ambient air temperature in degrees Celsius taken at the start of each P. bibronii call recording.

"Frog_mass": weight of each P. bibronii male taken in grams

"SVL_mm": a linear measurement of snout-vent length in mm taken in ImageJ software using frog photographs.

"Body_condition": a metric calculated using the residuals of ordinary least squares regression of frog mass on frog snout-vent length. 

"Chytrid_infection_status": outcome of qPCR chytrid fungus testing results, classified as "U" for uninfected/negative and "I" for infected/positive.

"Zoospore_count": outcome of qPCR chytrid fungus testing results reporting the number of zoospores in each sample.

"Soil_moisture_average": The soil moisture content of each P. bibronii male nest site as a percentage.

"Call_duration_s": average total duration of P. bibronii male calls in 
seconds.

"P1_duration_s": average phase 1 duration of P. bibronii male calls in seconds. 

"Int_duration_s": average interphase duration of P. bibronii male calls in seconds. 

"P2_duration_s": average phase 2 duration of P. bibronii male calls in seconds.

"P1_peak_freq_Hz": average phase 1 frequency of the dominant amplitude of P. bibronii male calls in Hertz.

"P2_peak_freq_Hz": average phase 2 frequency of the dominant amplitude of P. bibronii male calls in Hertz.

"P1_pulse_no": average number of pulses in phase 1 of P. bibronii male calls.

"P2_pulse_no": average number of pulses in phase 2 of P. bibronii male calls.

"Call_pulse_no": average number of total pulses in P. bibronii male calls.

"Call_pulse_rep_rate": average pulse repetition rate for the total call of P. bibronii males in pulses per second. 

"P1_pulse_rep_rate": average pulse repetition rate for phase 1 of P. bibronii male calls in pulses per second.

"P2_pulse_rep_rate": average pulse repetition rate for phase 2 of P. bibronii male calls in pulses per second.

"Call_rate": the number of calls produced per minute by male P. bibronii
