# Supplementary material for: Amphibian Chytrid Fungus Infection Influences Calling Investment in Male Brown Toadlets
Source: Ecol Evol. 2025 Oct 20;15(10):e72354. doi: 10.1002/ece3.72354 (PMC12536267; doi:10.1002/ece3.72354)
Supplement: Supplementary file 3 — Data S3: ece372354‐sup‐0003‐DataS3.R. [file ECE3-15-e72354-s003.R]

#loading required libraries

library(lme4)
library(lmerTest)
library(MuMIn)
library(tidyverse)
library(performance)
library(car)

#Importing the call analysis dataset from file path#

bibronii_data <- read.csv("C:/Data/P._bibronii_call_analysis_dataset_V2.csv")

#convert categorical variables to factors prior to analysis

bibronii_data$Study_sites <- as.factor(bibronii_data$Study_sites)
bibronii_data$Chytrid_infection_status <- as.factor(bibronii_data$Chytrid_infection_status)

#viewing the dataset
view(bibronii_data)

## making a dataset that is just the continuous explanatory variables
explanatory_variables_df <- bibronii_data[, c("Ambient_temp_C", "SVL_mm", "Soil_moisture_average",
                                              "Body_condition_OLS", "Frog_mass_g")]
##viewing new dataset
view(explanatory_variables_df)

##Pearson's correlation matrix of these variables
cor_matrix <- cor(explanatory_variables_df, method = "pearson")

#print matrix results
print(cor_matrix)

##testing associations between remaining explanatory variables and chytrid fungus infection status:

#SVL against chytrid 
Anova(glm(Chytrid_infection_status ~ SVL_mm, data = bibronii_data, family = "binomial"))

#Body condition against chytrid
Anova(glm(Chytrid_infection_status ~ Body_condition_OLS, data = bibronii_data, family = "binomial"))

#soil moisture against chytrid
Anova(glm(Chytrid_infection_status ~ Soil_moisture_average, data = bibronii_data, family = "binomial"))

#ambient temperature against chytrid
Anova(glm(Chytrid_infection_status ~ Ambient_temp_C, data = bibronii_data, family = "binomial"))


##creating a new dataset that is just the 14 call traits

call_traits_df <- bibronii_data[, 11:24]

#viewing new dataset
view(call_traits_df)

#running a Principal Components Analysis on these call traits
pca <- prcomp(call_traits_df, center = TRUE, scale = TRUE)

#PCA output
summary(pca)

##calculating the eigenvalues for each PCA axis
eigenvalues <- (pca$sdev)^2
eigenvalues

##creating a scree plot of the PCA axes outputs
plot(pca, type = "l", main = "Scree Plot of Call Traits PCA")

##selecting the first three PCA axis and adding these to the original dataset
bibronii_data$PC1 <- pca$x[,1]
bibronii_data$PC2 <- pca$x[,2]
bibronii_data$PC3 <- pca$x[,3]

####running linear mixed effects models using the PCA axes as the dependent variable###
PC1_LME <- lmer(PC1 ~ Ambient_temp_C + SVL_mm + Chytrid_infection_status + Soil_moisture_average + 
                  Body_condition_OLS + (1|Study_sites), data = bibronii_data, REML = TRUE)

#assumptions testing
check_residuals(PC1_LME)
check_normality(PC1_LME)
check_model(PC1_LME)

#model output
anova(PC1_LME)
r.squaredGLMM(PC1_LME)

###provides the loadings of the call traits to PC1
pca$rotation[, 1]

##LME for PC2
PC2_LME <- lmer(PC2 ~ Ambient_temp_C + SVL_mm + Chytrid_infection_status + Soil_moisture_average + 
                  Body_condition_OLS + (1|Study_sites), data = bibronii_data, REML = TRUE)

#assumptions testing
check_residuals(PC2_LME)
check_normality(PC2_LME)
check_model(PC2_LME)

#model output
anova(PC2_LME)
r.squaredGLMM(PC2_LME)

###provides the loadings of the call traits to PC2
pca$rotation[, 2]


###LME for PC3
PC3_LME <- lmer(PC3 ~ Ambient_temp_C + SVL_mm + Chytrid_infection_status + Soil_moisture_average + 
                  Body_condition_OLS + (1|Study_sites), data = bibronii_data, REML = TRUE)

#assumptions testing
check_residuals(PC3_LME)
check_normality(PC3_LME)
check_model(PC3_LME)

#model output
anova(PC3_LME)
r.squaredGLMM(PC3_LME)


###provides the loadings of the call traits to PC3
pca$rotation[, 3]
